# Supplementary material for: A Murine Model of High Dietary Histamine Intake: Impact on Histamine Contents and Release in Neural and Extraneural Tissues
Source: Nutrients. 2025 May 29;17(11):1851. doi: 10.3390/nu17111851 (PMC12156955; doi:10.3390/nu17111851)
Supplement: Supplementary file 1 [file nutrients-17-01851-s001.zip]

Archive with 1 entries (1 files):
- nutrients-3645364-supplementary.pdf
